# Supplementary material for: Role of Magnesium in Ultra-Low-Radioactive Titanium Production for Future Direct Dark Matter Search Detectors
Source: Materials (Basel). 2022 Dec 12;15(24):8872. doi: 10.3390/ma15248872 (PMC9786686; doi:10.3390/ma15248872)
Supplement: Supplementary file 1 [file materials-15-08872-s001.zip]

Archive with 1 entries (1 files):
- materials-2073040-supplementary.pdf
